# Supplementary material for: A refined proposal for the origin of dogs: the case study of Gnirshöhle, a Magdalenian cave site
Source: Sci Rep. 2021 Mar 4;11:5137. doi: 10.1038/s41598-021-83719-7 (PMC7933181; doi:10.1038/s41598-021-83719-7)
Supplement: Supplementary file 2 — Supplementary Table S1. [file 41598_2021_83719_MOESM2_ESM.xlsx]

## Sheet: Table S1
Table S1: Archaeological context of the canid samples in chronological order (GH=geological horizon; AH=archaeological horizon; (1) bone comes from a collapsed profile, after dating it was assigned to the Late Palaeolithic; (2) the maxilla is from the uppermost Gravettian layer AH IIb, which is in direct contact with the Magdalenian; the new date corrected its affiliation into the Magdalenian; (3…
Site	Short ID	Excav ID	Taxon	Element	GH	AH	Period	Dating ID	14C Date	calBP (OxCal)	Genetic ID	Mapped Reads after RMDup	Endogenous DNA (%)	Mean Coverage	std. dev. Coverage	Coverage >= 1X in %	Coverage >= 2X in %	Coverage >= 3X in %	DMG 1st Base 3'	DMG 2nd Base 3'	DMG 1st Base 5'	DMG 2nd Base 5'	average fragment length	GC content in %	Iso-ID	Nbone [%]	Ccoll [%]	Ncoll [%]	C/Ncoll	δ13Ccoll [‰]	δ15Ncoll [‰]	Reference Isotopes
Gnirshöhle	GN-999	Gn I 999	Canis sp.	Mandible with P2-4, M1-2, right	surface	surface	Magdalenian	ETH-93262	12722 ± 37	15305 - 15003	TU859	5055	0.4	16.6	5.52	98.94	98.8	98.6	0.29	0.18	0.31	0.22	54.93	38.64	PLC-20	2.4	40.7	14.3	3.3	-19.2	6.1	this study
Gnirshöhle	GN-39	Gn I G/51-39	Canis sp.	Mandible, proc. articularis, right	GS	5	Magdalenian	n.a	n.a	n.a	TU1071	81	0.02	0.33	0.65	25.99	5.02	1.11	0.05	0.08	0	0	67.85	41.39	PLC-91	n.a.	n.a.	n.a.	n.a.	n.a.	n.a.	this study
Gnirshöhle	GN-65	Gn I E/52-65	Canis sp.	Mandible, proc. articularis, left	FBS	5	Magdalenian	n.a.	n.a.	n.a.	TU1079	40	0.01	0.18	0.42	15.9	1.57	0.04	0	0	0.11	0.17	73.25	40.75	PLC-90	n.a.	n.a.	n.a.	n.a.	n.a.	n.a.	this study
Gnirshöhle	GN-14	Gn I F/52-14	Canis sp.	Tibia shaft frag., right	GS	5	Magdalenian	ETH-98605	12847 ± 28	15508 - 15160	TU1077	1647	0.29	7.28	3.28	98.21	97.1	94.83	0.62	0.45	0.62	0.46	73.92	37.41	PLC-92	1.1	33.2	11.4	3.4	-19.8	5.6	this study
Gnirshöhle	GN-106	Gn I E/52-106	Canis sp.	Tibia shaft, left (1st individual)	GS	5	Magdalenian	ETH-98606	12829 ± 28	15459 - 15137	TU1078	1748	0.28	7	3.17	98.4	96.4	93.5	0.66	0.47	0.62	0.44	67.01	37.52	PLC-94	2.7	39.7	13.8	3.3	-19.9	5.3	this study
Gnirshöhle	GN-70	Gn I F/50-70	Canis sp.	Tibia shaft, left (2nd individual)	BS	5	Magdalenian	n.a.	n.a.	n.a.	TU1074	302	0.06	1.42	1.32	72.24	39.24	18.7	0	0.05	0.02	0.05	78.86	41.34	PLC-96	3.1	39.7	14	3.3	-19.4	6.1	this study
Gnirshöhle	GN-133	Gn II P/22-133	Canis sp.	Atlas	GLS	1	Magdalenian	ETH-98604	12797 ± 28	15381 - 15111	TU1072	4150	0.84	17.83	6.49	98.73	98.4	97.92	0.33	0.21	0.36	0.22	71.86	39.01	PLC-88	2.9	35.2	12.7	3.2	-19.5	5.6	this study
Gnirshöhle	GN-192	Gn II P/22-192	Canis sp.	Maxilla, right, with P4, M2	--	3	Magdalenian	ETH-98607	12891 ± 28	15580 - 15230	TU1073	8231	1.63	31.51	12.23	99.03	98.28	98.05	0.35	0.19	0.36	0.22	64.03	39.58	PLC-95	2.6	38.9	13.8	3.3	-19.9	5.9	this study
Hohle Fels	HF-1250.1	HF 55/1250.1	Canis sp.	Metacarpal II, right	0-3B	0-IIB	collapsed profile	n.a	n.a	n.a	JK2176	23702	8.51	97.21	16.49	99.86	99.73	99.64	0.37	0.25	0.37	0.27	68.6	37.73	JK2176	3.7	41.6	14.7	3.3	-19.6	8.6	see (4)
Hohle Fels	HF-1250.2	HF 55/1250.2	Canis sp.	Carpal, right	0-3B	0-IIB	Late Palaeolithic (1)	ETH-75070	11400 ± 30	13308 - 13150	JK2179	28787	5.72	129.31	18.71	100	100	99.97	0.29	0.18	0.29	0.19	75.14	37.95	JK2179	3.8	39.9	14.2	3.3	-19.5	9.1	see (4)
Hohle Fels	HF-912	HF 59/912	Canis sp.	Tibia, prox. end, left	3AD	IIAD	Gravettian	ETH-107774	27334 ± 94	31586 - 31136	JK2177	2789	0.28	7.77	4.04	98.1	95.92	92.49	0.35	0.21	0.35	0.17	46.62	38.51	JK2177	3.3	41.5	14.6	3.3	-19	8.9	see (4)
Hohle Fels	HF-530	HF 100/530	Canis sp.	Maxilla, left with P4, M1	3B	IIB	Magdalenian (2)	ETH-75071	12928 ± 31	15631 - 15262	JK2181	86893	12.53	341.28	82.18	100	99.99	99.99	0.38	0.27	0.39	0.27	65.7	37.77	JK2181	3.3	40.9	14.6	3.3	-19.4	7.4	see (4)
Hohle Fels	HF-1965	HF 56/1965	Canis sp.	Scapula, articulation, right	3C	IIC	Gravettian	ETH-75068	27621 ± 70	31546 - 31181	JK2174	31838	6.88	183.47	24.39	100	99.99	99.95	0.22	0.14	0.23	0.14	96.39	38.62	JK2174	3.5	39.6	14.1	3.3	-20.2	9.7	see (5)
Hohle Fels	HF-1390	HF 59/1390	Canis sp.	Talus, left	3CF	IICF	Gravettian	ETH-75072	28443 ± 74	32826 - 31906	JK2183	33157	12.93	230.55	26.71	100	100	100	0.21	0.13	0.21	0.12	116.31	38.77	JK2183	3.4	40.9	14.4	3.3	-20.2	9.3	see (5)
Hohle Fels	HF-1174	HF 99/1174	Canis sp.	Metacarpal II, right	3C	IIC	Gravettian	n.a	n.a	n.a	JK2178	10320	1.29	35.73	9.72	99.51	99.16	98.87	0.38	0.25	0.37	0.23	57.92	38.19	JK2178	3.7	40.6	14.5	3.3	-19.5	8.9	see (5)
Hohle Fels	HF-1712	HF 68/1712	Canis sp.	Radius, prox. articulation, left	3D	IID	Grav/Aurig	n.a	n.a	n.a	JK2182	16492	1.78	61.14	12.88	99.9	98.98	98.85	0.33	0.21	0.34	0.21	62.01	38	JK2182	3.1	40.4	14.3	3.3	-19.5	6.4	this study
Hohle Fels	HF-1035	HF 24/1035	Canis sp.	Ulna, articulation, right	6A	IIIA	Aurignacian	ETH-75069	28941 ± 76	33486 - 32840	JK2175	12568	0.64	49.29	12.53	99.65	99.39	98.93	0.28	0.18	0.27	0.17	65.6	38.59	JK2175	2.5	34.4	12.2	3.3	-19.5	10.7	see (5)
Hohle Fels	HF-2563	HF 79/2563	Canis sp.	Metacarpal IV, right	7	IV	Aurignacian	n.a	n.a	n.a	JK2184	1104	0.18	3.26	2.11	92.12	78.43	60.33	0.42	0.29	0.39	0.23	49.37	38.97	JK2184	3.4	40.2	14.3	3.3	-18.9	10	see (5)
Hohle Fels	HF-1553	HF 89/1553	Canis sp.	Humerus, dist. articulation, left	7	IV	Aurignacian	n.a	n.a	n.a	JK2180	3856	0.43	12.3	5.56	98.36	97.78	97.13	0.37	0.27	0.4	0.27	53.34	38.43	JK2180	3.1	40.9	14.6	3.3	-18.6	8.3	see (5)
Auneau	APC-19	APC-19	Canis sp.	bone powder			Mesolithic	Poz-70124	8920 ± 50	10157 - 9953	TU839	24895	5.07	93.72	16.92	99.84	99.72	99.62	0.33	0.21	0.42	0.3	62.97	37.85	n.a.
Auneau	APC-20	APC-20	Canis sp.	bone powder			Mesolithic	Poz-70126	8700 ± 50	9744 - 9589	TU840	25267	3.61	101.02	16.64	99.95	99.87	99.39	0.22	0.12	0.33	0.21	66.88	38.36	n.a.
Umingmak, Canada	UA-205A	UA70 205A/386	Canis sp.	Skull fragment			Palaeoeskimo		3600 - 3400 (3)		TU148	31662	12.29	170.1	240.42	100	99.9	99.83	0.09	0.07	0.1	0.07	89.86	38.72	n.a.
Umingmak, Canada	UA-205B	UA70 205B/386	Canis sp.	Tibia shaft, right			Palaeoeskimo		3600 - 3400 (3)		TU147	1449	1.76	5.62	20.53	13.77	12.58	11.54	0.11	0.07	0.1	0.08	64.84	42.26	n.a.
Umingmak, Canada	UA-206	UA70 206/386	Canis sp.	Pelvis ilium, right			Palaeoeskimo		3600 - 3400 (3)		TU144	20637	15.11	89.23	15.27	100	99.91	99.84	0.06	0.04	0.07	0.05	72.33	38.88	n.a.
Umingmak, Canada	UA-207	UA70 207/399	Canis sp.	Atlas			Palaeoeskimo		3600 - 3400 (3)		TU146	19170	6.68	86.3	14.56	100	100	99.91	0.04	0.03	0.03	0.04	75.3	39.33	n.a.
Umingmak, Canada	UA-208	UA70 208/399	Canis sp.	Axis			Palaeoeskimo		3600 - 3400 (3)		TU145	15976	3.82	62.17	12.15	100	99.92	99.7	0.06	0.05	0.07	0.05	65.1	39.04	n.a.
Frankfurt	F-1986.1	1986,03.001.001	Canis sp.	M1, sup.			Merovingian	n.a.	n.a.	n.a.	TU387	23908	3.81	98.79	17.37	99.78	99.44	99.13	0.17	0.12	0.31	0.22	69.12	37.48	n.a.
Frankfurt	F-1986.2	1986,03.001.002	Canis sp.	M1, sup.			Merovingian	n.a.	n.a.	n.a.	TU389	26400	4.72	108.05	17.34	99.97	99.8	99.56	0.2	0.14	0.3	0.23	68.46	37.3	n.a.
Frankfurt	F-α19496	α19496	Canis sp.	M1, sup.			Roman	n.a.	n.a.	n.a.	TU390	27380	4.68	110.47	19.31	98.81	98.79	98.79	0.21	0.13	0.32	0.23	67.49	37.78	n.a.
Bockstein	BS-21	BW-K 4.9.1934/21	V. vulpes	Ulna			Magdalenian	n.a	n.a	n.a	n.a	n.a	n.a	n.a	n.a	n.a	n.a	n.a	n.a	n.a	n.a	n.a	n.a	n.a	PLC-86	1.2	36.4	12.9	3.3	-20.3	5.6	this study
