# Supplementary material for: A refined proposal for the origin of dogs: the case study of Gnirshöhle, a Magdalenian cave site
Source: Sci Rep. 2021 Mar 4;11:5137. doi: 10.1038/s41598-021-83719-7 (PMC7933181; doi:10.1038/s41598-021-83719-7)
Supplement: Supplementary file 3 — Supplementary Table S9. [file 41598_2021_83719_MOESM3_ESM.xlsx]

## Sheet: Table_S9
Table S9: Information about the sequences included in the multiple sequence alignment used for genetic analyses performed in this study. The table provides information about the sample ID used in the phylogenetic tree, the mitochondrial genome coverage, the reference of the published genomes (see numbers 1 to 20 in table) and the corresponding accession numbers, if the samples are either ancient …
Short ID_age/period	Site	Country	Mean Coverage	Sample Reference	Accession Number	Modern/Ancient	calBP (OxCal)	Mean Age (in cal BP) or Period	Dating ID	Dating Reference	Canid Element
F-1986.2_600AD	Frankfurt	Germany	108.05	this study	new	ancient	n.a.	Merovingian	n.a.	Böhner, 1958; Ament, 1977	M1, sup.
F-1986.1_600AD	Frankfurt	Germany	98.79	this study	new	ancient	n.a.	Merovingian	n.a.	Böhner, 1958; Ament, 1977	M1, sup.
F-α19496_280AD	Frankfurt	Germany	110.47	this study	new	ancient	n.a.	Roman	n.a.	Fischer, 1973	M1, sup.
APC-19_8.9ka	Auneau	France	93.72	this study	new	ancient	10157 - 9953	10055	Poz-70124	Verjux, 2015, 2017; Leduc, Verjux 2014, 2018	bone powder
APC-20_8.7ka	Auneau	France	101.02	this study	new	ancient	9744 - 9589	9666.5	Poz-70126	Verjux, 2015, 2017; Leduc, Verjux 2014, 2018	bone powder
GN-133_15ka	Gnirshöhle (Engen, Hegau)	Germany	17.83	this study	new	ancient	15381 - 15111	15246	ETH-98604	this study	atlas
GN-192_15ka	Gnirshöhle (Engen, Hegau)	Germany	31.5	this study	new	ancient	15580 - 15230	15405	ETH-98607	this study	maxilla with P4, M2
UA-206_3.5ka	Umingmak (Banks Islnd)	Canada	89.23	this study	new	ancient	3600 - 3400	Palaeoeskimo	n.a.	Müller-Beck, 1977; Owen, 1984; Albrecht, 1996	pelvis ilium, right
UA-208_3.5ka	Umingmak (Banks Islnd)	Canada	62.17	this study	new	ancient	3600 - 3400	Palaeoeskimo	n.a.	Müller-Beck, 1977; Owen, 1984; Albrecht, 1996	axis
UA-207_3.5ka	Umingmak (Banks Islnd)	Canada	86.3	this study	new	ancient	3600 - 3400	Palaeoeskimo	n.a.	Müller-Beck, 1977; Owen, 1984; Albrecht, 1996	atlas
UA-205A_3.5ka	Umingmak (Banks Islnd)	Canada	170.1	this study	new	ancient	3600 - 3400	Palaeoeskimo	n.a.	Müller-Beck, 1977; Owen, 1984; Albrecht, 1996	skull fragment
HF-1965_31ka	Hohle-Fels (Schelkingen)	Germany	183.47	this study	new	ancient	31546 - 31181	31363.5	ETH-75068	this study	scapula
HF-1035_33ka	Hohle-Fels (Schelkingen)	Germany	49.28	this study	new	ancient	33486 - 32840	33163	ETH-75069	this study	uln.a.
HF-1250.1_LP*	Hohle-Fels (Schelkingen)	Germany	97.21	this study	new	ancient	n.a.	Late Paleolithic	n.a.	this study	metacarpus II
HF-912_Gra	Hohle-Fels (Schelkingen)	Germany	7.77	this study	new	ancient	31586 - 31136	Gravettian	ETH-107774	this study	tibia
HF-1174_Gra	Hohle-Fels (Schelkingen)	Germany	35.73	this study	new	ancient	n.a.	Gravettian	n.a.	this study	metacarpus II
HF-1250.2_13ka*	Hohle-Fels (Schelkingen)	Germany	129.31	this study	new	ancient	13308 - 13150	13229	ETH-75070	this study	carpus
HF-1553_Aur	Hohle-Fels (Schelkingen)	Germany	12.3	this study	new	ancient	n.a.	Aurign.a.cian	n.a.	this study	humerus
HF-530_15.5ka	Hohle-Fels (Schelkingen)	Germany	341.27	this study	new	ancient	15631 - 15262	15446.5	ETH-75071	this study	maxilla with P4, M1
HF-1712_Aur/Gra	Hohle-Fels (Schelkingen)	Germany	61.14	this study	new	ancient	n.a.	Aurign/Gravet	n.a.	this study	radius
HF-1390_32ka	Hohle-Fels (Schelkingen)	Germany	230.55	this study	new	ancient	32826 - 31906	32366	ETH-75072	this study	talus
GN-14_15.5ka	Gnirshöhle (Engen, Hegau)	Germany	7.28	this study	new	ancient	15508 - 15160	15334	ETH-98605	this study	tibia, right
GN-106_15.5ka	Gnirshöhle (Engen, Hegau)	Germany	7	this study	new	ancient	15459 - 15137	15298	ETH-98606	this study	tibia, left
GN-999_15ka	Gnirshöhle (Engen, Hegau)	Germany	16.6	this study	new	ancient	15305 - 15003	15154	ETH-93262	this study	mandible with P2-4, M1-2, right
BO_14ka	Bonn-Oberkassel	Germany	5.24	Thalmann et al., 2013 (1)	KF661093	ancient	14083 - 13752	13917.5	n.a.	n.a.	tooth
NGD_4.8ka	Newgrange	Irland	667.74	Frantz et al., 2016 (2)	Dryad (doi:10.5061/dryad.8gp06)	ancient	4900 - 4700	4800	UBA-25550	Frantz et al., 2016 (2)	petrous portion of the temporal bone
AGH-234_30ka	Aghitu	Aremnia	63.7	Loog et al., 2019 (3)	MK937036	ancient	30351 - 29563	29957	MAMS-23306	Loog et al., 2019 (3)	complete skull
EB-68008_28ka	Eastern Beringa	Alaska	90.1	Thalmann et al., 2013 (1)	KF661088	ancient	28536 - 26663	27599.5	AA35222	Leon.a.rd et al., 2007 (21)	uln.a.
EB-67216_21ka	Eastern Beringa	Alaska	625.7	Thalmann et al., 2013 (1)	KF661090	ancient	21751 - 20226	20988.5	AA42301	Leon.a.rd et al., 2007 (21)	ramus
AGH-98_31ka	Aghitu	Aremnia	14.5	Loog et al., 2019 (3)	MK937052	ancient	31340 - 30879	31109.5	KIA-39642	Kandel et al., 2011 (22); Kandel et al., 2014 (23)	left radius (proximal)
HXH_7ka	Herxheim	Germany	208	Botigué et al., 2017 (4)	KX379529	ancient	7173 - 6990	7081.5	MAMS-25941	Botigué et al., 2017 (4)	petrous bone
CTC_4.7ka	Kirschbaumhöhle (Cherry Tree Cave)	Germany	179	Botigué et al., 2017 (4)	KX379528	ancient	4850 - 4582	4716	ERL-18378	Botigué et al., 2017 (4)	cranium
BEL-2559_26ka	Trou des Nutons	Belgium	8.3	Thalmann et al., 2013 (1)	KF661078	ancient	26229 - 25844	26036.5	KIA-25298	Germonpré et al., 2009 (24)	skull
BEL-2860_36ka	Goyet	Belgium	4.1	Thalmann et al., 2013 (1)	KF661079	ancient	36287 - 35251	35769	Beta-239920; GrA-44568	Germonpré et al., 2009 (24)	skull
BEL-2860.2_30ka	Goyet	Belgium	20.4	Thalmann et al., 2013 (1)	KF661080	ancient	29184 -28485	28834.5	KIA-25297	Germonpré et al., 2009 (24)	mandible
RUS-MS2_18ka	Medvezya cave	Western Russia	137.7	Thalmann et al., 2013 (1)	KF661081	ancient	19000 - 17000	18000	n.a.	n.a.	n.a.
RUS-JAL4502_16ka	Eliseevichi	Western Russia	6	Thalmann et al., 2013 (1)	KF661082	ancient	17075 - 16585	16830		Sablin & Khlopachev, 2002 (25)	incisor
USA1_8.5ka	Koster site, Illinois	USA	7.9	Thalmann et al., 2013 (1)	KF661083	ancient	n.a.	8500	n.a.	Morey and Wiant, 1992 (26)	(almost complete skeleton)
ARG-CL_0.9ka	Cerro Lutz	Argentin.a.	27.8	Thalmann et al., 2013 (1)	KF661084	ancient	874 - 958	916	AA77312	Acosta et al., 2011 (27)	skull
RUS_22ka	Kostenki	Western Russia	21.5	Thalmann et al., 2013 (1)	KF661085	ancient	n.a.	22000	n.a.	n.a.	tooth
USA2_1ka	Florida	USA	53.7	Thalmann et al., 2013 (1)	KF661086	ancient	n.a.	1000	n.a.	B. E. Worthington, thesis, Florida State University, 2008 (28)	n.a.
KSL-60_14.5ka	Kesslerloch (Tayingen)	Schweiz	14.7	Thalmann et al., 2013 (1)	KF661087	ancient	15179 - 14757	14968	MAMS-23874	Loog et al., 2019 (3)	bone fragment
EB-67224_21ka	Eastern Beringa	Alaska	2.1	Thalmann et al., 2013 (1)	KF661089	ancient	21947 - 20685	20988.5	AA35226	Leon.a.rd et al., 2007 (21)	ramus
KSL-62_14.5ka	Kesslerloch (Tayingen)	Switzerland	4.2	Thalmann et al., 2013 (1)	KF661091	ancient	14599 - 14084	14341.5	MAMS-23876	Loog et al., 2019 (3)	maxilla
RUS_33.5ka	Razboinichya cave	Russia	100.8	Thalmann et al., 2013 (1)	KF661092	ancient	34376 - 33720	34048	OxA-20923	Ovodov et al., 2011 (29)	mandible
KST_12.5ka	Kartsteinhöhle	Germany	8.6	Thalmann et al., 2013 (1)	KF661094	ancient	12019 - 11360	12500	n.a.	Thalmann et al., 2013 (1); Loog et al., 2019 (3)	phalanx?
KSL-58_14.5ka	Kesslerloch (Tayingen)	Switzerland	9.2	Thalmann et al., 2013 (1)	KF661095	ancient	14872 - 14213	14542.5	MAMS-23873	Loog et al., 2019 (3)	mandible
KSL-189_14ka	Kesslerloch (Tayingen)	Switzerland	166.7	Loog et al., 2019 (3)	MK937037	ancient	14286 - 13975	14130.5	KIA-33350	n.a.pierala & Uerpmann, 2012 (36)	Palatinum
KSL-61_14ka	Kesslerloch (Tayingen)	Switzerland	2.4	Loog et al., 2019 (3)	MK937039	ancient	14256 - 13984	14120	MAMS-23875	Loog et al., 2019 (3)	mandibular fragment, right side
PRDM-47_2.8ka	Predmosti	Czech Republic	20.6	Loog et al., 2019 (3)	MK937040	ancient	2974 – 2776	2861.5	ETH-52774	Germonpré et al., 2015 (37)	mandible fragment
PRDM-49_30.5ka	Predmosti	Czech Republic	3.8	Loog et al., 2019 (3)	MK937041	ancient	30974 – 29875	30424.5	n.a.	n.a.	mandible fragment
BEL-2425.31_35ka	Trou Magrite	Belgium	3.95	Loog et al., 2019 (3)	MK937044	ancient	35776 – 34695	35235.5	ETH-61246	Loog et al., 2019 (3)	maxillary fragment (sample from upper P4 tooth)
BEL-2425.34_33.5ka	Trou Magrite	Belgium	4	Loog et al., 2019 (3)	MK937045	ancient	33786 – 32850	33318	ETH-61247	Loog et al., 2019 (3)	maxillary fragment (sample from upper P4 tooth)
BEL-2425.53_33ka	Trou Magrite	Belgium	4	Loog et al., 2019 (3)	MK937046	ancient	33403 – 32043	32723	ETH-61248	Loog et al., 2019 (3)	tibial fragment (distal)
BEL-2468.4_6.1ka	Trou de Frontal	Belgium	20.1	Loog et al., 2019 (3)	MK937047	ancient	6287 – 6033	6160	ETH-61243	Loog et al., 2019 (3)	radius
BEL-2508.32_12.8ka	Trou de l'Ours	Belgium	9.5	Loog et al., 2019 (3)	MK937048	ancient	12957 – 12717	12837	ETH-61245	Loog et al., 2019 (3)	upper P4 tooth
BEL-2760.3_38.5ka	Goyet, third cave	Belgium	115.3	Loog et al., 2019 (3)	MK937049	ancient	39387 – 37576	38481.5	ETH-61241	Loog et al., 2019 (3)	upper P4 tooth
BEL-Cvjm1_46ka	Caverne Marie-Jeanne	Belgium	75.6	Loog et al., 2019 (3)	MK937050	ancient	48258 – 44439	46348.5	ETH-61244	Loog et al., 2019 (3)	mandible
BEL-2506.1_7.4ka	Trou de Praules	Belgium	206	Loog et al., 2019 (3)	MK937051	ancient	7435 – 7316	7375.5	ETH-61242	Loog et al., 2019 (3)	mandible
SK1_35ka	Taymyr	Siberia/Russia	222.67	Skoglund et al., 2015 (20)	MK937053	ancient	35659 – 34142	34900.5	OxA 28059	Skoglund et al., 2015 (20)	rib
Siberia1_48.5	Duvannyi Yar, Kolyma river downstream	Siberia/Russia	159	Loog et al., 2019 (3)	MK936995	ancient	50000 – 47000	48500	Beta-231445	Lee et al., 2015 (30)	mandible
Siberia2_48.5	Duvannyi Yar, Kolyma river downstream	Siberia/Russia	657.4	Loog et al., 2019 (3)	MK936996	ancient	50000 – 47000	48500	Beta-231446	Lee et al., 2015 (30)	mandible
Siberia3_33ka	Yan.a. site, YMAM locality	Siberia/Russia	101.7	Loog et al., 2019 (3)	MK936997	ancient	33285 - 32183	32734	MAMS-24243	Loog et al., 2019 (3)	partial mandible, right side (sample from a canine tooth)
Siberia4_33ka	Yan.a. site, YMAM locality	Siberia/Russia	55.5	Loog et al., 2019 (3)	MK936998	ancient	33405 – 32446	32925.5	MAMS-24244	Loog et al., 2019 (3)	partial mandible, left side
Siberia5_0.8ka	Yan.a. site, SP locality	Siberia/Russia	189.4	Loog et al., 2019 (3)	MK936999	ancient	905 – 732	818.5	AAR-21020	Loog et al., 2019 (3)	partial mandible
Siberia6_28.5ka	Yan.a. site, YMAM locality	Siberia/Russia	180.1	Loog et al., 2019 (3)	MK937000	ancient	28912 – 28127	28519.5	AAR-21019	Loog et al., 2019 (3)	partial mandible, left side
Siberia7_42ka	Yan.a. site area, Upstream Point locality	Siberia/Russia	215.1	Loog et al., 2019 (3)	MK937001	ancient	42328 – 41149	41738.5	Beta 362937	Loog et al., 2019 (3)	partial mandible, left side
Siberia8_19.5ka	Mus-Khaya exposure	Siberia/Russia	9.6	Loog et al., 2019 (3)	MK937002	ancient	19940 – 19480	19710	AAR-21021	Loog et al., 2019 (3)	mandible
Siberia9_13.5ka	Nikita Lake site, Muksunuokha river	Siberia/Russia	7.7	Loog et al., 2019 (3)	MK937003	ancient	13765 – 13555	13660	Beta-362943	Pitulko et al., 2016 (31)	humerus
Siberia10_14ka	Berelekh geoarchaeological complex, Berelekh river	Siberia/Russia	12.4	Loog et al., 2019 (3)	MK937004	ancient	14394 – 13555	13974.5	LE-8936	Pitulko et al., 2014 (32)	femur
Siberia11_31.5ka	Yan.a. site, Northern Point Locality	Siberia/Russia	10	Loog et al., 2019 (3)	MK937005	ancient	31604 – 31150	31377	MAMS-24835	Loog et al., 2019 (3)	complete skull
Siberia12_31.5ka	Yan.a. site, Northern Point Locality	Siberia/Russia	11.8	Loog et al., 2019 (3)	MK937008	ancient	31757 – 31090	31423.5	Beta-243114	Pitulko et al., 2013 (33)	complete skull
Siberia13_31.5ka	Yan.a. site, Northern Point Locality	Siberia/Russia	7.7	Loog et al., 2019 (3)	MK937009	ancient	31568 – 31134	31351	MAMS-24836	Loog et al., 2019 (3)	facial fragment
Siberia14_33ka	Yan.a. site, Northern Point Locality	Siberia/Russia	20.3	Loog et al., 2019 (3)	MK937010	ancient	33359 – 32329	32844	MAMS-24248	Loog et al., 2019 (3)	partial mandible
Siberia15_32ka	Yan.a. site, Northern Point Locality	Siberia/Russia	6.8	Loog et al., 2019 (3)	MK937011	ancient	32333 – 31183	31758	n.a.	Pitulko et al., 2013 (33)	complete skull
Siberia16_48ka	Bunge-Toll-1885 site, Yan.a. river	Siberia/Russia	23.6	Loog et al., 2019 (3)	MK937012	ancient	50000 – 46419	48209.5	GrA-57022	Pitulko et al., 2014 (32)	humerus
Siberia17_0.8ka	Malyi Lyakhovsky Island	Siberia/Russia	1.4	Loog et al., 2019 (3)	MK937014	ancient	911 – 792	826.5	OxA-31985	Germonpré et al. (in press) (34)	skull
Siberia18_52.5ka	Tirektyakh	Siberia/Russia	9,6	Loog et al., 2019 (3)	MK937015	ancient	50000 – 55000	52500	OxA-31945	Germonpré et al., 2017 (35)	complete skull
Siberia19_17ka	Ulakhan Sular	Siberia/Russia	9,4	Loog et al., 2019 (3)	MK937016	ancient	17142 – 16585	16863.5	OxA-31946	Germonpré et al., 2017 (35)	complete skull
Siberia20_30ka	Badayarikha	Siberia/Russia	21,7	Loog et al., 2019 (3)	MK937017	ancient	30551 – 29319	29935	OxA-31944	Germonpré et al., 2017 (35)	complete skull
ChineseDog1	n.a.	n.a.	> 10	Wang et.al.2013 (5)	SRS402070	modern	n.a.	n.a.	n.a.	n.a.	n.a.
ChineseDog2	n.a.	n.a.	> 10	Thalmann et al., 2013 (1)	SRS402075	modern	n.a.	n.a.	n.a.	n.a.	n.a.
ChineseDog3	n.a.	n.a.	> 10	Thalmann et al., 2013 (1)	SRS402076	modern	n.a.	n.a.	n.a.	n.a.	n.a.
Dingo	n.a.	n.a.	> 10	Thalmann et al., 2013 (1)	KF661037	modern	n.a.	n.a.	n.a.	n.a.	n.a.
D01	n.a.	n.a.	> 10	Björnerfeldt et al., 2006 (6)	DQ480499	modern	n.a.	n.a.	n.a.	n.a.	n.a.
D03	n.a.	n.a.	> 10	Björnerfeldt et al., 2006 (6)	DQ480492	modern	n.a.	n.a.	n.a.	n.a.	n.a.
D04	n.a.	n.a.	> 10	Björnerfeldt et al., 2006 (6)	DQ480495	modern	n.a.	n.a.	n.a.	n.a.	n.a.
D05	n.a.	n.a.	> 10	Björnerfeldt et al., 2006 (6)	DQ480497	modern	n.a.	n.a.	n.a.	n.a.	n.a.
D07	n.a.	n.a.	> 10	Björnerfeldt et al., 2006 (6)	DQ480491	modern	n.a.	n.a.	n.a.	n.a.	n.a.
D09	n.a.	n.a.	> 10	Björnerfeldt et al., 2006 (6)	DQ480489	modern	n.a.	n.a.	n.a.	n.a.	n.a.
D11	n.a.	n.a.	> 10	Björnerfeldt et al., 2006 (6)	DQ480501	modern	n.a.	n.a.	n.a.	n.a.	n.a.
D12	n.a.	n.a.	> 10	Björnerfeldt et al., 2006 (6)	DQ480493	modern	n.a.	n.a.	n.a.	n.a.	n.a.
D15	n.a.	n.a.	> 10	Shahid et al., 2004 (7)	AY656755	modern	n.a.	n.a.	n.a.	n.a.	n.a.
D16	n.a.	n.a.	> 10	Shahid et al., 2004 (7)	AY656753	modern	n.a.	n.a.	n.a.	n.a.	n.a.
D18	n.a.	n.a.	> 10	Shahid et al., 2004 (7)	AY656741	modern	n.a.	n.a.	n.a.	n.a.	n.a.
D21	n.a.	n.a.	> 10	Shahid et al., 2004 (7)	AY656754	modern	n.a.	n.a.	n.a.	n.a.	n.a.
D22	n.a.	n.a.	> 10	Shahid et al., 2004 (7)	AY656737	modern	n.a.	n.a.	n.a.	n.a.	n.a.
D25	n.a.	n.a.	> 10	Shahid et al., 2004 (7)	AY656744	modern	n.a.	n.a.	n.a.	n.a.	n.a.
D26	n.a.	n.a.	> 10	Shahid et al., 2004 (7)	AY656743	modern	n.a.	n.a.	n.a.	n.a.	n.a.
D27	n.a.	n.a.	> 10	Shahid et al., 2004 (7)	AY656749	modern	n.a.	n.a.	n.a.	n.a.	n.a.
D28	n.a.	n.a.	> 10	Shahid et al., 2004 (7)	AY656742	modern	n.a.	n.a.	n.a.	n.a.	n.a.
D30	n.a.	n.a.	> 10	Shahid et al., 2004 (7)	AY656747	modern	n.a.	n.a.	n.a.	n.a.	n.a.
D31	n.a.	n.a.	> 10	Shahid et al., 2004 (7)	AY656752	modern	n.a.	n.a.	n.a.	n.a.	n.a.
D32	n.a.	n.a.	> 10	Shahid et al., 2004 (7)	AY656745	modern	n.a.	n.a.	n.a.	n.a.	n.a.
D33	n.a.	n.a.	> 10	Shahid et al., 2004 (7)	AY656740	modern	n.a.	n.a.	n.a.	n.a.	n.a.
D34	n.a.	n.a.	> 10	Webb and Allard, 2009 (8)	EU408288	modern	n.a.	n.a.	n.a.	n.a.	n.a.
D35	n.a.	n.a.	> 10	Webb and Allard, 2009 (8)	EU408269	modern	n.a.	n.a.	n.a.	n.a.	n.a.
D40	n.a.	n.a.	> 10	Webb and Allard, 2009 (8)	EU408252	modern	n.a.	n.a.	n.a.	n.a.	n.a.
D41	n.a.	n.a.	> 10	Webb and Allard, 2009 (8)	EU408292	modern	n.a.	n.a.	n.a.	n.a.	n.a.
D42	n.a.	n.a.	> 10	Webb and Allard, 2009 (8)	EU408260	modern	n.a.	n.a.	n.a.	n.a.	n.a.
D44	n.a.	n.a.	> 10	Webb and Allard, 2009 (8)	EU408254	modern	n.a.	n.a.	n.a.	n.a.	n.a.
D46	n.a.	n.a.	> 10	Webb and Allard, 2009 (8)	EU408307	modern	n.a.	n.a.	n.a.	n.a.	n.a.
D47	n.a.	n.a.	> 10	Webb and Allard, 2009 (8)	EU408303	modern	n.a.	n.a.	n.a.	n.a.	n.a.
D48	n.a.	n.a.	> 10	Webb and Allard, 2009 (8)	EU408247	modern	n.a.	n.a.	n.a.	n.a.	n.a.
D49	n.a.	n.a.	> 10	Webb and Allard, 2009 (8)	EU408255	modern	n.a.	n.a.	n.a.	n.a.	n.a.
D50	n.a.	n.a.	> 10	Webb and Allard, 2009 (8)	EU408268	modern	n.a.	n.a.	n.a.	n.a.	n.a.
D51	n.a.	n.a.	> 10	Webb and Allard, 2009 (8)	EU408258	modern	n.a.	n.a.	n.a.	n.a.	n.a.
D52	n.a.	n.a.	> 10	Webb and Allard, 2009 (8)	EU408293	modern	n.a.	n.a.	n.a.	n.a.	n.a.
D55	n.a.	n.a.	> 10	Webb and Allard, 2009 (8)	EU408251	modern	n.a.	n.a.	n.a.	n.a.	n.a.
D56	n.a.	n.a.	> 10	Webb and Allard, 2009 (8)	EU408305	modern	n.a.	n.a.	n.a.	n.a.	n.a.
D59	n.a.	n.a.	> 10	Webb and Allard, 2009 (8)	EU408282	modern	n.a.	n.a.	n.a.	n.a.	n.a.
D60	n.a.	n.a.	> 10	Webb and Allard, 2009 (8)	EU408267	modern	n.a.	n.a.	n.a.	n.a.	n.a.
D61	n.a.	n.a.	> 10	Webb and Allard, 2009 (8)	EU408300	modern	n.a.	n.a.	n.a.	n.a.	n.a.
D63	n.a.	n.a.	> 10	Webb and Allard, 2009 (8)	EU408279	modern	n.a.	n.a.	n.a.	n.a.	n.a.
D65	n.a.	n.a.	> 10	Webb and Allard, 2009 (8)	EU408272	modern	n.a.	n.a.	n.a.	n.a.	n.a.
D66	n.a.	n.a.	> 10	Webb and Allard, 2009 (8)	EU408270	modern	n.a.	n.a.	n.a.	n.a.	n.a.
D67	n.a.	n.a.	> 10	Webb and Allard, 2009 (8)	EU408261	modern	n.a.	n.a.	n.a.	n.a.	n.a.
D68	n.a.	n.a.	> 10	Webb and Allard, 2009 (8)	EU408246	modern	n.a.	n.a.	n.a.	n.a.	n.a.
D69	n.a.	n.a.	> 10	Webb and Allard, 2009 (8)	EU408304	modern	n.a.	n.a.	n.a.	n.a.	n.a.
D71	n.a.	n.a.	> 10	Webb and Allard, 2009 (8)	EU408295	modern	n.a.	n.a.	n.a.	n.a.	n.a.
D72	n.a.	n.a.	> 10	Webb and Allard, 2009 (8)	EU408286	modern	n.a.	n.a.	n.a.	n.a.	n.a.
D73	n.a.	n.a.	> 10	Webb and Allard, 2009 (8)	EU408249	modern	n.a.	n.a.	n.a.	n.a.	n.a.
D75	n.a.	n.a.	> 10	Webb and Allard, 2009 (8)	EU408274	modern	n.a.	n.a.	n.a.	n.a.	n.a.
D78	n.a.	n.a.	> 10	Webb and Allard, 2009 (8)	EU408248	modern	n.a.	n.a.	n.a.	n.a.	n.a.
D79	n.a.	n.a.	> 10	Webb and Allard, 2009 (8)	EU408264	modern	n.a.	n.a.	n.a.	n.a.	n.a.
D80	n.a.	n.a.	> 10	Webb and Allard, 2009 (8)	EU408294	modern	n.a.	n.a.	n.a.	n.a.	n.a.
D81	n.a.	n.a.	> 10	Webb and Allard, 2009 (8)	EU408287	modern	n.a.	n.a.	n.a.	n.a.	n.a.
D82	n.a.	n.a.	> 10	Webb and Allard, 2009 (8)	EU408302	modern	n.a.	n.a.	n.a.	n.a.	n.a.
D83	n.a.	n.a.	> 10	Webb and Allard, 2009 (8)	EU408290	modern	n.a.	n.a.	n.a.	n.a.	n.a.
D84	n.a.	n.a.	> 10	Webb and Allard, 2009 (8)	EU408291	modern	n.a.	n.a.	n.a.	n.a.	n.a.
D85	n.a.	n.a.	> 10	Webb and Allard, 2009 (8)	EU408289	modern	n.a.	n.a.	n.a.	n.a.	n.a.
D86	n.a.	n.a.	> 10	Webb and Allard, 2009 (8)	EU408263	modern	n.a.	n.a.	n.a.	n.a.	n.a.
D87	n.a.	n.a.	> 10	Webb and Allard, 2009 (8)	EU408250	modern	n.a.	n.a.	n.a.	n.a.	n.a.
D88	n.a.	n.a.	> 10	Webb and Allard, 2009 (8)	EU408266	modern	n.a.	n.a.	n.a.	n.a.	n.a.
D89	n.a.	n.a.	> 10	Webb and Allard, 2009 (8)	EU408273	modern	n.a.	n.a.	n.a.	n.a.	n.a.
D90	n.a.	n.a.	> 10	Webb and Allard, 2009 (8)	EU408275	modern	n.a.	n.a.	n.a.	n.a.	n.a.
D91	n.a.	n.a.	> 10	Webb and Allard, 2009 (8)	EU408265	modern	n.a.	n.a.	n.a.	n.a.	n.a.
D93	n.a.	n.a.	> 10	Webb and Allard, 2009 (8)	EU408276	modern	n.a.	n.a.	n.a.	n.a.	n.a.
D94	n.a.	n.a.	> 10	Webb and Allard, 2009 (8)	EU408245	modern	n.a.	n.a.	n.a.	n.a.	n.a.
D95	n.a.	n.a.	> 10	Webb and Allard, 2009 (8)	EU408257	modern	n.a.	n.a.	n.a.	n.a.	n.a.
D96	n.a.	n.a.	> 10	Baranowska et al., 2009 (9)	FJ817358	modern	n.a.	n.a.	n.a.	n.a.	n.a.
D97	n.a.	n.a.	> 10	Baranowska et al., 2009 (9)	FJ817362	modern	n.a.	n.a.	n.a.	n.a.	n.a.
D98	n.a.	n.a.	> 10	Baranowska et al., 2009 (9)	FJ817364	modern	n.a.	n.a.	n.a.	n.a.	n.a.
D99	n.a.	n.a.	> 10	Baranowska et al., 2009 (9)	FJ817363	modern	n.a.	n.a.	n.a.	n.a.	n.a.
D102	n.a.	n.a.	> 10	Baranowska et al., 2009 (9)	FJ817359	modern	n.a.	n.a.	n.a.	n.a.	n.a.
D103	n.a.	n.a.	> 10	Kim et al., 1998 (10)	U96639	modern	n.a.	n.a.	n.a.	n.a.	n.a.
Basenji	n.a.	n.a.	> 10	Thalmann et al., 2013 (1)	KF661036	ancient	n.a.	n.a.	n.a.	n.a.	n.a.
China1	n.a.	China	> 10	Meng et.al., 2009 (11)	NC011218	modern	n.a.	n.a.	n.a.	n.a.	n.a.
Mongolia1	n.a.	Mongolia	> 10	Chen and Zhang, 2009 (12)	GQ374438	modern	n.a.	n.a.	n.a.	n.a.	n.a.
China2	n.a.	China	> 10	Meng and Zhang, 2009 (13); Thalmann et al., 2013 (1)	EU442884	modern	n.a.	n.a.	n.a.	n.a.	n.a.
Sweden1	n.a.	Sweden	> 10	Arn.a.son et al., 2007 (14)	AM711902	modern	n.a.	n.a.	n.a.	n.a.	n.a.
Saudi_Arabia1	n.a.	Saudi Arabia	> 10	Björnerfeldt et al., 2006 (6)	DQ480507	modern	n.a.	n.a.	n.a.	n.a.	n.a.
Saudi_Arabia2	n.a.	Saudi Arabia	> 10	Björnerfeldt et al., 2006 (6)	DQ480506	modern	n.a.	n.a.	n.a.	n.a.	n.a.
Spain1	n.a.	Spain	> 10	Björnerfeldt et al., 2006 (6)	DQ480505	modern	n.a.	n.a.	n.a.	n.a.	n.a.
Japan1	n.a.	Japan	> 10	Matsumura et al., 2014 (15)	AB499824	modern	n.a.	n.a.	n.a.	n.a.	n.a.
Finland	n.a.	Finland	> 10	Thalmann et al., 2013 (1)	KF661038	modern	n.a.	n.a.	n.a.	n.a.	n.a.
Russia1	n.a.	Russia	> 10	Thalmann et al., 2013 (1)	KF661039	modern	n.a.	n.a.	n.a.	n.a.	n.a.
Sweden2	n.a.	Sweden	> 10	Thalmann et al., 2013 (1)	KF661040	modern	n.a.	n.a.	n.a.	n.a.	n.a.
China3	n.a.	China	> 10	Thalmann et al., 2013 (1)	KF661041	modern	n.a.	n.a.	n.a.	n.a.	n.a.
Israel1	n.a.	Israel	> 10	Thalmann et al., 2013 (1)	KF661042	modern	n.a.	n.a.	n.a.	n.a.	n.a.
India1	n.a.	India	> 10	Thalmann et al., 2013 (1)	KF661043	modern	n.a.	n.a.	n.a.	n.a.	n.a.
Russia2	n.a.	Russia	> 10	Thalmann et al., 2013 (1)	KF661044	modern	n.a.	n.a.	n.a.	n.a.	n.a.
Poland1	n.a.	Poland	> 10	Thalmann et al., 2013 (1)	KF661045	modern	n.a.	n.a.	n.a.	n.a.	n.a.
Russia3	n.a.	Russia	> 10	Thalmann et al., 2013 (1)	KF661046	modern	n.a.	n.a.	n.a.	n.a.	n.a.
Ukraine	n.a.	Ukraine	> 10	Thalmann et al., 2013 (1)	KF661047	modern	n.a.	n.a.	n.a.	n.a.	n.a.
Italy	n.a.	Italy	> 10	Thalmann et al., 2013 (1)	KF661048	modern	n.a.	n.a.	n.a.	n.a.	n.a.
Poland2	n.a.	Poland	> 10	Thalmann et al., 2013 (1)	KF661049	modern	n.a.	n.a.	n.a.	n.a.	n.a.
Oman	n.a.	Oman	> 10	Thalmann et al., 2013 (1)	KF661050	modern	n.a.	n.a.	n.a.	n.a.	n.a.
Iran	n.a.	Iran	> 10	Thalmann et al., 2013 (1)	KF661051	modern	n.a.	n.a.	n.a.	n.a.	n.a.
Sweden3	n.a.	Sweden	> 10	Thalmann et al., 2013 (1)	KF661052	modern	n.a.	n.a.	n.a.	n.a.	n.a.
China4	n.a.	China	> 10	Thalmann et al., 2013 (1)	KF661053	modern	n.a.	n.a.	n.a.	n.a.	n.a.
Croatia	n.a.	Croatia	> 10	Thalmann et al., 2013 (1)	KF661054	modern	n.a.	n.a.	n.a.	n.a.	n.a.
Israel2	n.a.	Israel	> 10	Thalmann et al., 2013 (1)	KF661055	modern	n.a.	n.a.	n.a.	n.a.	n.a.
Canada1	n.a.	Canada	> 10	Thalmann et al., 2013 (1)	KF661056	modern	n.a.	n.a.	n.a.	n.a.	n.a.
Canada2	n.a.	Canada	> 10	Thalmann et al., 2013 (1)	KF661057	modern	n.a.	n.a.	n.a.	n.a.	n.a.
Alaska1	n.a.	Alaska	> 10	Thalmann et al., 2013 (1)	KF661058	modern	n.a.	n.a.	n.a.	n.a.	n.a.
Canada3	n.a.	Canada	> 10	Björnerfeldt et al., 2006 (6)	DQ480508	modern	n.a.	n.a.	n.a.	n.a.	n.a.
Canada4	n.a.	Canada	> 10	Thalmann et al., 2013 (1)	KF661059	modern	n.a.	n.a.	n.a.	n.a.	n.a.
Mexico1	n.a.	Mexico	> 10	Thalmann et al., 2013 (1)	KF661060	modern	n.a.	n.a.	n.a.	n.a.	n.a.
Canada5	n.a.	Canada	> 10	Thalmann et al., 2013 (1)	KF661061	modern	n.a.	n.a.	n.a.	n.a.	n.a.
Canada6	n.a.	Canada	> 10	Thalmann et al., 2013 (1)	KF661062	modern	n.a.	n.a.	n.a.	n.a.	n.a.
Canada7	n.a.	Canada	> 10	Thalmann et al., 2013 (1)	KF661063	modern	n.a.	n.a.	n.a.	n.a.	n.a.
USA1	n.a.	USA	> 10	Thalmann et al., 2013 (1)	KF661064	modern	n.a.	n.a.	n.a.	n.a.	n.a.
Mexico2	n.a.	Mexico	> 10	Thalmann et al., 2013 (1)	KF661065	modern	n.a.	n.a.	n.a.	n.a.	n.a.
Alaska2	n.a.	Alaska	> 10	Thalmann et al., 2013 (1)	KF661066	modern	n.a.	n.a.	n.a.	n.a.	n.a.
Alaska3	n.a.	Alaska	> 10	Thalmann et al., 2013 (1)	KF661067	modern	n.a.	n.a.	n.a.	n.a.	n.a.
USA2	n.a.	USA	> 10	Thalmann et al., 2013 (1)	KF661068	modern	n.a.	n.a.	n.a.	n.a.	n.a.
USA3	n.a.	USA	> 10	Thalmann et al., 2013 (1)	KF661069	modern	n.a.	n.a.	n.a.	n.a.	n.a.
USA4	n.a.	USA	> 10	Thalmann et al., 2013 (1)	KF661070	modern	n.a.	n.a.	n.a.	n.a.	n.a.
Alaska4	n.a.	Alaska	> 10	Thalmann et al., 2013 (1)	KF661071	modern	n.a.	n.a.	n.a.	n.a.	n.a.
Alaska5	n.a.	Alaska	> 10	Thalmann et al., 2013 (1)	KF661072	modern	n.a.	n.a.	n.a.	n.a.	n.a.
Alaska6	n.a.	Alaska	> 10	Thalmann et al., 2013 (1)	KF661073	modern	n.a.	n.a.	n.a.	n.a.	n.a.
Canada8	n.a.	Canada	> 10	Thalmann et al., 2013 (1)	KF661074	modern	n.a.	n.a.	n.a.	n.a.	n.a.
Canada9	n.a.	Canada	> 10	Thalmann et al., 2013 (1)	KF661075	modern	n.a.	n.a.	n.a.	n.a.	n.a.
Canada10	n.a.	Canada	> 10	Thalmann et al., 2013 (1)	KF661076	modern	n.a.	n.a.	n.a.	n.a.	n.a.
Canada11	n.a.	Canada	> 10	Thalmann et al., 2013 (1)	KF661077	modern	n.a.	n.a.	n.a.	n.a.	n.a.
China5	n.a.	China	n.a.	Zhang et al., 2014 (16)	KC461238	modern	100	0	n.a.	n.a.	n.a.
China5	n.a.	China	n.a.	Loog et al., 2019 (3)	FJ032363	modern	n.a.	n.a.	n.a.	n.a.	n.a.
Japan2	n.a.	Japan	n.a.	Matsumura et al., 2014 (15)	AB499819	modern	100	242.5	n.a.	n.a.	n.a.
Japan3	n.a.	Japan	n.a.	Matsumura et al., 2014 (15)	AB499820	modern	100	242.5	n.a.	n.a.	n.a.
Japan4(Dog)	n.a.	Japan	n.a.	Matsumura et al., 2014 (15)	AB499817	modern	100	0	n.a.	n.a.	n.a.
Japan5	n.a.	Japan	n.a.	Matsumura et al., 2014 (15)	AB499818	modern	100	264.5	n.a.	n.a.	n.a.
Japan6	n.a.	Japan	n.a.	Matsumura et al., 2014 (15)	AB499821	modern	100	242.5	n.a.	n.a.	n.a.
Japan7	n.a.	Japan	n.a.	Matsumura et al., 2014 (15)	AB499822	modern	100	242.5	n.a.	n.a.	n.a.
Japan8	n.a.	Japan	n.a.	Matsumura et al., 2014 (15)	AB499823	modern	100	398	n.a.	n.a.	n.a.
Japan9	n.a.	Japan	n.a.	Matsumura et al., 2014 (15)	AB499825	modern	100	242.5	n.a.	n.a.	n.a.
Japan10(Dog)	n.a.	Japan	n.a.	Matsumura et al., 2014 (15)	AB499816	modern	100	0	n.a.	n.a.	n.a.
Japan11	n.a.	Japan	n.a.	Matsumura et al., 2014 (15)	AB499824	modern	100	0	n.a.	n.a.	n.a.
Mongolia2	n.a.	Mongolia	n.a.	Zhang et al., 2013 (17)	KC896375	modern	100	0	n.a.	n.a.	n.a.
Canada12	n.a.	Canada	n.a.	Sindig et al., 2018 (18)	MN071193	modern	100	0	n.a.	n.a.	n.a.
Canada13	n.a.	Canada	n.a.	Sindig et al., 2018 (18)	MN071194	modern	100	0	n.a.	n.a.	n.a.
Canada14	n.a.	Canada	n.a.	Sindig et al., 2018 (18)	MN071195	modern	100	0	n.a.	n.a.	n.a.
Canada15	n.a.	Canada	n.a.	Sindig et al., 2018 (18)	MN071196	modern	100	0	n.a.	n.a.	n.a.
Canada16	n.a.	Canada	n.a.	Sindig et al., 2018 (18)	MN071197	modern	100	0	n.a.	n.a.	n.a.
Canada17	n.a.	Canada	n.a.	Sindig et al., 2018 (18)	MN071198	modern	100	0	n.a.	n.a.	n.a.
Canada18	n.a.	Canada	n.a.	Sindig et al., 2018 (18)	MN071199	modern	100	0	n.a.	n.a.	n.a.
Canada19	n.a.	Canada	n.a.	Sindig et al., 2018 (18)	MN071200	modern	100	0	n.a.	n.a.	n.a.
Canada20	n.a.	Canada	n.a.	Sindig et al., 2018 (18)	MN071201	modern	100	0	n.a.	n.a.	n.a.
Canada21	n.a.	Canada	n.a.	Sindig et al., 2018 (18)	MN071202	modern	100	0	n.a.	n.a.	n.a.
Afghanistan	n.a.	Afghanistan	n.a.	Loog et al., 2019 (3)	MN071185	modern	100	52	n.a.	n.a.	n.a.
Syria	n.a.	Syria	n.a.	Gopalakrishn.a.n et al., 2018 (19)	MN071203	modern	100	0	n.a.	n.a.	n.a.
Mexico3	n.a.	Mexico	n.a.	Gopalakrishn.a.n et al., 2018 (19)	MN071204	modern	100	0	n.a.	n.a.	n.a.
Spain2	n.a.	Spain	n.a.	Loog et al., 2019 (3)	MN071205	modern	100	0	n.a.	n.a.	n.a.
India2	n.a.	India	n.a.	Loog et al., 2019 (3)	MN071206	Indian	100	0	n.a.	n.a.	n.a.
Denmark	n.a.	Denmark	n.a.	Loog et al., 2019 (3)	MN071186	modern	100	0	n.a.	n.a.	n.a.
Mongolia3	n.a.	Mongolia	n.a.	Loog et al., 2019 (3)	MN071187	modern	100	0	n.a.	n.a.	n.a.
Saudi_Arabia3	n.a.	Saudi	n.a.	Gopalakrishn.a.n et al., 2018 (19)	MN071188	modern	100	0	n.a.	n.a.	n.a.
Turkey	n.a.	Turkey	n.a.	Loog et al., 2019 (3)	MN071189	modern	100	70	n.a.	n.a.	n.a.
Alaska7	n.a.	Alaska	n.a.	Sindig et al., 2018 (18)	MN071190	modern	100	0	n.a.	n.a.	n.a.
Alaska8	n.a.	Alaska	n.a.	Sindig et al., 2018 (18)	MN071191	modern	100	0	n.a.	n.a.	n.a.
Alaska9	n.a.	Alaska	n.a.	Sindig et al., 2018 (18)	MN071192	modern	100	0	n.a.	n.a.	n.a.
coyote1	n.a.	USA	> 10	Thalmann et al., 2013 (1)	KF661096	modern	n.a.	n.a.	n.a.	n.a.	n.a.
coyote2	n.a.	USA	> 10	Thalmann et al., 2013 (1)	DQ480511	modern	n.a.	n.a.	n.a.	n.a.	n.a.
coyote3	n.a.	USA	> 10	Thalmann et al., 2013 (1)	DQ480510	modern	n.a.	n.a.	n.a.	n.a.	n.a.
coyote4	n.a.	USA	> 10	Thalmann et al., 2013 (1)	DQ480509	modern	n.a.	n.a.	n.a.	n.a.	n.a.
*The samples HF_1250.1 and HF_1250.2 are from the same individual. Sequencing data were merged for genetic downstream an.a.lyses.
References of direct submitted mitochondrial genomes on NCBI
(12) Chen and Zhang, 2009 (mt-genomes were direct submitted)
(13) Meng and Zhang, 2009 (mt-genomes were direct submitted)
(18) Sindig et al., 2018 (mt-genomes were direct submitted)
(19) Gopalakrishn.a.n et al., 2018 (mt-genomes were direct submitted)
